# Supplementary material for: Effect of Social Influence on Effort-Allocation for Monetary Rewards
Source: PLoS One. 2015 May 11;10(5):e0126656. doi: 10.1371/journal.pone.0126656 (PMC4427110; doi:10.1371/journal.pone.0126656)
Supplement: S1 Dataset — (CSV) [file pone.0126656.s001.csv]

subject_study_num	mot_hard_lowwin_pct_c1	mot_hard_lowwin_pct_c2	mot_hard_lowwin_pct_c4	mot_hard_hiwin_pct_c1	mot_hard_hiwin_pct_c2	mot_hard_hiwin_pct_c4	diff	HardInfHighWinAv.RT	HardInfLowWinAv.RT	EasyInfHighWinAv.RT	EasyInfLowWinAv.RT	NoInfHighWinAv.RT	NoInfLowWinAv.RT	hardeasy_low	hardeasy_hi	suggestibility_total	peer_conformity
DM_001	42.8571428571428	42.8571428571428	50	100	100	0	0	.5162	.6196	.4596	.4351	.4283	.4463	.1845	.0566	150	29
DM_002	100	100	100	100	100	100	0	.6148	.5356	.928	.5344	.4382	.8234	.00119999999999998	-.3132	133	6
DM_003	85.7142857142857	80	100	100	100	100	5.71428571428569	.2847	.3954	.3587	.3485	.1965	.4235	.0469	-.074	149	20
DM_004	28.5714285714285	14.2857142857142	0	100	83.3333333333333	60	14.2857142857143	.3965	.7359	.6792	.2959	.4806	.4223	.44	-.2827	135	25
DM_005	85.7142857142857	28.5714285714285	50	83.3333333333333	100	75	57.1428571428572	.6817	.9607	.9532	.5761	.4552	.7552	.3846	-.2715	163	28
DM_006	0	0	0	37.5	37.5	16.6666666666666	0	.5872	.2694	.671	.3803	.3689	.4168	-.1109	-.0838	141	27
DM_007	42.8571428571428	0	42.8571428571428	100	80	40	42.8571428571428	.7045	.8281	.7116	.5631	.3298	.656	.265	-.0071	176	35
DM_008	14.2857142857142	28.5714285714285	14.2857142857142	87.5	50	60	-14.2857142857143	.6544	.6725	.7439	.5744	.3442	.429	.0981	-.0895	142	29
DM_009	14.2857142857142	28.5714285714285	0	100	60	80	-14.2857142857143	.5598	.6361	.6441	.7039	.5688	.5479	-.0678	-.0843	154	28
DM_010	37.5	12.5	42.8571428571428	12.5	12.5	20	25	.3897	.5262	.4668	.3925	.4971	.5028	.1337	-.0771	139	27
DM_011	100	80	83.3333333333333	100	100	100	20	.6659	.5547	.6428	.2733	.4952	.5861	.2814	.0231	166	33
DM_012	14.2857142857142	0	0	100	100	80	14.2857142857142	.2828	.5595	.6909	.3282	.6218	.494	.2313	-.4081	177	30
DM_014	42.8571428571428	0	14.2857142857142	85.7142857142857	66.6666666666666	60	42.8571428571428	.61	.7999	.8734	.4081	.4059	.4213	.3918	-.2634	154	33
DM_016	12.5	0	0	75	28.5714285714285	20	12.5	.6071	.6695	.6362	.8493	.5922	.859	-.1798	-.0291	163	45
DM_017	100	80	83.3333333333333	66.6666666666666	100	100	20	.3112	.4792	.327	.4795	.4698	.4389	-.000299999999999967	-.0158	172	32
DM_018	100	100	100	83.3333333333333	100	100	0	.4988	.6036	.5117	.4617	.2395	.3991	.1419	-.0129	139	24
DM_019	85.7142857142857	14.2857142857142	50	100	100	100	71.4285714285715	.5325	.2758	.4048	.3124	.5648	.5782	-.0366	.1277	149	16
DM_020	85.7142857142857	80	83.3333333333333	100	100	100	5.71428571428569	.6186	.743	.408	.2541	.5989	.4357	.4889	.2106	181	16
DM_021	0	0	0	85.7142857142857	100	100	0	.6877	.5119	.5095	.6635	.6102	.5668	-.1516	.1782	152	28
DM_022	28.5714285714285	0	0	85.7142857142857	100	100	28.5714285714285	.7153	.7844	.5395	.405	.4509	.5686	.3794	.1758	160	26
DM_023	57.1428571428571	85.7142857142857	100	28.5714285714285	80	40	-28.5714285714286	.3803	.3531	.3322	.5962	.3382	.5774	-.2431	.0481	108	18
DM_024	71.4285714285714	42.8571428571428	50	100	80	100	28.5714285714286	.9316	.7619	.6659	.7814	.4936	.4803	-.0195	.2657	104	12
DM_025	28.5714285714285	0	14.2857142857142	100	100	80	28.5714285714285	.3309	.593	.5721	.3557	.5718	.5143	.2373	-.2412	127	16
DM_026	0	0	14.2857142857142	87.5	100	100	0	.2478	.2884	.2436	.2706	.2741	.3578	.0178	.00419999999999998	96	12
DM_027	100	100	100	100	100	100	0	.4763	.417	.531	.5844	.3132	.42	-.1674	-.0547	143	26
DM_029	57.1428571428571	57.1428571428571	83.3333333333333	100	100	100	0	.4659	.1908	.3557	.0633	.1433	.4077	.1275	.1102	111	13
DM_030	57.1428571428571	57.1428571428571	50	100	80	100	0	.1878	.5244	.7473	.4288	.5597	.6104	.0956	-.5595	128	19
DM_031	100	80	50	83.3333333333333	100	100	20	.2367	.3229	.2722	.2458	.3982	.4375	.0771	-.0355	130	23
DM_032	57.1428571428571	66.6666666666666	100	100	100	100	-9.5238095238095	.2746	.6105	.2669	.5896	.2786	.5169	.0209	.00769999999999998	107	10
DM_033	57.1428571428571	80	100	83.3333333333333	80	75	-22.8571428571429	.2801	.671	.7358	.3673	.5003	.5348	.3037	-.4557	119	21
DM_034	14.2857142857142	0	0	100	100	80	14.2857142857142	.4194	.6375	.3721	.4618	.5052	.6641	.1757	.0473	144	26
DM_035	14.2857142857142	0	0	87.5	83.3333333333333	60	14.2857142857142	.6174	.3041	.3355	.3279	.3103	.3812	-.0238	.2819	160	30
DM_036	42.8571428571428	0	0	75	83.3333333333333	80	42.8571428571428	.9419	1.0133	1.4573	.748	1.2309	.8384	.2653	-.5154	163	24
DM_037	100	100	100	100	100	100	0	.4511	.4383	.3923	.5981	.5793	.6654	-.1598	.0588	119	19
DM_038	14.2857142857142	0	14.2857142857142	62.5	100	40	14.2857142857142	.5354	.6032	.7297	.5044	.4727	.426	.0988	-.1943	166	21
DM_039	57.1428571428571	42.8571428571428	42.8571428571428	14.2857142857142	60	80	14.2857142857143	.6085	.5375	.7584	.6017	.5391	.5465	-.0642	-.1499	123	10
DM_040	0	14.2857142857142	0	100	100	100	-14.2857142857142	.6482	.5725	.8143	.4376	.4796	.5492	.1349	-.1661	153	22
DM_042	42.8571428571428	0	28.5714285714285	57.1428571428571	80	40	42.8571428571428	.7343	.6969	.358	.5037	.286	.8402	.1932	.3763	170	25
DM_043	42.8571428571428	0	0	100	100	100	42.8571428571428	.3553	.5034	.5538	.3489	.34	.3423	.1545	-.1985	85	17
DM_044	100	100	100	100	100	100	0	.7059	.8501	.9499	.8762	.9075	.7416	-.0261	-.244	171	27
DM_045	100	85.7142857142857	83.3333333333333	100	100	100	14.2857142857143	.2455	.2913	.267	.4699	.2465	.2974	-.1786	-.0215	132	17
DM_046	100	80	100	100	100	100	20	.5096	.3828	.3795	.4367	.4437	.4245	-.0539	.1301	166	26
DM_047	57.1428571428571	28.5714285714285	33.3333333333333	100	60	100	28.5714285714286	.6353	.4044	.4789	.441	.4774	.2988	-.0366	.1564	178	27
DM_048	71.4285714285714	42.8571428571428	66.6666666666666	71.4285714285714	80	75	28.5714285714286	.3358	.5051	.2539	.2715	.2255	.4419	.2336	.0819	127	31
DM_049	100	80	100	100	100	100	20	.4878	.4574	.5238	.4121	.6893	.4015	.0453	-.036	146	22
DM_050	42.8571428571428	71.4285714285714	57.1428571428571	42.8571428571428	60	80	-28.5714285714286	.3236	.384	.2971	.2574	.3063	.3528	.1266	.0265	159	40
DM_051	42.8571428571428	14.2857142857142	28.5714285714285	57.1428571428571	100	80	28.5714285714286	.3451	.5144	.3281	.3879	.5441	.4149	.1265	.017	140	17
DM_052	0	0	0	100	100	100	0	.2204	.2166	.1743	.147	.2618	.2515	.0696	.0461	138	18
